# Supplementary material for: Relationship Between Fermented Food Consumption Patterns, hs-CRP, and Chronic Diseases Among Middle-Aged Koreans: Data from the 2015–2018 Korea National Health and Nutrition Examination
Source: Nutrients. 2025 Apr 14;17(8):1343. doi: 10.3390/nu17081343 (PMC12030273; doi:10.3390/nu17081343)
Supplement: Supplementary file 1 [file nutrients-17-01343-s001.zip]

Archive with 1 entries (1 files):
- nutrients-3518595-supplementary.pdf
